# Supplementary material for: Musashi–1—A Stemness RBP for Cancer Therapy?
Source: Biology (Basel). 2021 May 5;10(5):407. doi: 10.3390/biology10050407 (PMC8148009; doi:10.3390/biology10050407)
Supplement: Supplementary file 1 [file biology-10-00407-s001.zip]

Archive with 1 entries (1 files):
- biology-1199466-supplementary.pdf
